# Supplementary material for: La5Zn2Sn
Source: Acta Crystallogr Sect E Struct Rep Online. 2011 Oct 22;67(Pt 11):i65. doi: 10.1107/S1600536811042413 (PMC3246910; doi:10.1107/S1600536811042413)
Supplement: Supplementary file 1 [file e-67-00i65-sup1.cif]

##############################################################################
#                                                                            #
# This CIF contains the data in a paper accepted for publication in          #
# Acta Crystallographica Section E. It conforms to the requirements of       #
# Notes for Authors for Acta Crystallographica Section E, and has been       #
# peer reviewed under the auspices of the IUCr Commission on Journals.       #
#                                                                            #
# Full details of the Crystallographic Information File format               #
# are given in the paper "The Crystallographic Information File (CIF):       #
# a New Standard Archive File for Crystallography" by S. R. Hall, F. H.      #
# Allen and I. D. Brown [Acta Cryst. (1991), A47, 655-685].                  #
#                                                                            #
# The current version of the core CIF dictionary is obtainable from          #
# ftp://ftp.iucr.org/pub/cif_core.dic.                                       #
#                                                                            #
# Software is freely available for graphical display of the structure(s)     #
# in this CIF. For information consult the CIF software page                 #
# http://www.iucr.org/resources/cif/software.                                #
#                                                                            #
# This file may be used for bona fide research purposes within the           #
# scientific community so long as proper attribution is given to the journal # 
# article from which it was obtained.                                        #
#                                                                            #
##############################################################################
data_I
_audit_creation_method     SHELXL-97
_chemical_name_systematic
;
Pentalanthanum dizinc stannide
;
_chemical_name_common     ?
_chemical_formula_moiety     'La5 Sn Zn2'
_chemical_formula_sum     'La5 Sn Zn2'
_chemical_formula_iupac     'La5 Zn2 Sn'
_chemical_formula_weight     944.04
_chemical_melting_point     ?
_symmetry_cell_setting     tetragonal
_symmetry_space_group_name_H-M     'I 4/m c m'
_symmetry_space_group_name_Hall     '-I 4 2c'
loop_
    _symmetry_equiv_pos_as_xyz
    'x, y, z'
    '-x, -y, z'
    '-y, x, z'
    'y, -x, z'
    '-x, y, -z+1/2'
    'x, -y, -z+1/2'
    'y, x, -z+1/2'
    '-y, -x, -z+1/2'
    'x+1/2, y+1/2, z+1/2'
    '-x+1/2, -y+1/2, z+1/2'
    '-y+1/2, x+1/2, z+1/2'
    'y+1/2, -x+1/2, z+1/2'
    '-x+1/2, y+1/2, -z+1'
    'x+1/2, -y+1/2, -z+1'
    'y+1/2, x+1/2, -z+1'
    '-y+1/2, -x+1/2, -z+1'
    '-x, -y, -z'
    'x, y, -z'
    'y, -x, -z'
    '-y, x, -z'
    'x, -y, z-1/2'
    '-x, y, z-1/2'
    '-y, -x, z-1/2'
    'y, x, z-1/2'
    '-x+1/2, -y+1/2, -z+1/2'
    'x+1/2, y+1/2, -z+1/2'
    'y+1/2, -x+1/2, -z+1/2'
    '-y+1/2, x+1/2, -z+1/2'
    'x+1/2, -y+1/2, z'
    '-x+1/2, y+1/2, z'
    '-y+1/2, -x+1/2, z'
    'y+1/2, x+1/2, z'
_cell_length_a     8.3277(12)
_cell_length_b     8.3277(12)
_cell_length_c     14.334(3)
_cell_angle_alpha     90.00
_cell_angle_beta     90.00
_cell_angle_gamma     90.00
_cell_volume     994.1(3)
_cell_formula_units_Z     4
_cell_measurement_reflns_used     1223
_cell_measurement_theta_min     5.66
_cell_measurement_theta_max     26.06
_cell_measurement_temperature     293
_cell_special_details     ?
_exptl_crystal_description     'plate'
_exptl_crystal_colour     'grey'
_exptl_crystal_size_max     0.04
_exptl_crystal_size_mid     0.04
_exptl_crystal_size_min     0.01
_exptl_crystal_size_rad     ?
_exptl_crystal_density_diffrn     6.308
_exptl_crystal_F_000     1580.0
_exptl_absorpt_coefficient_mu     28.099
_exptl_absorpt_correction_type     multi-scan
_exptl_absorpt_process_details     '(SADABS; Bruker, 2004)'
_exptl_absorpt_correction_T_min     0.340
_exptl_absorpt_correction_T_max     0.765
_exptl_special_details     ?
_diffrn_ambient_temperature     293(2)
_diffrn_radiation_type     'Mo K\a'
_diffrn_radiation_wavelength     0.71073
_diffrn_radiation_source     'sealed tube'
_diffrn_radiation_monochromator     graphite
_diffrn_measurement_device_type     'Bruker APEXII CCD'
_diffrn_measurement_device     ?
_diffrn_measurement_method     '\f and \w scans'
_diffrn_detector_area_resol_mean     8.366
_diffrn_reflns_number     9291
_diffrn_reflns_av_R_equivalents     0.0906
_diffrn_reflns_av_sigmaI/netI     0.0299
_diffrn_reflns_theta_min     2.84
_diffrn_reflns_theta_max     30.13
_diffrn_reflns_theta_full     30.13
_diffrn_measured_fraction_theta_max     0.998
_diffrn_measured_fraction_theta_full     0.998
_diffrn_reflns_limit_h_min     -11
_diffrn_reflns_limit_h_max     11
_diffrn_reflns_limit_k_min     -11
_diffrn_reflns_limit_k_max     11
_diffrn_reflns_limit_l_min     -20
_diffrn_reflns_limit_l_max     19
_diffrn_standards_number     ?
_diffrn_standards_interval_count     ?
_diffrn_standards_interval_time     ?
_diffrn_standards_decay_%     ?
_refine_special_details
;
Refinement of <i>F</i>^2^ against ALL reflections. The weighted <i>R</i>-factor
<i>wR</i> and goodness of fit <i>S</i> are based on <i>F</i>^2^, conventional
<i>R</i>-factors <i>R</i> are based on <i>F</i>, with <i>F</i> set to zero for
negative <i>F</i>^2^. The threshold expression of <i>F</i>^2^ >
\s(<i>F</i>^2^) is used only for calculating <i>R</i>-factors(gt) <i>etc</i>.
and is not relevant to the choice of reflections for refinement.
<i>R</i>-factors based on <i>F</i>^2^ are statistically about twice as large
as those based on <i>F</i>, and <i>R</i>- factors based on ALL data will be
even larger.
;
_reflns_number_total     419
_reflns_number_gt     346
_reflns_threshold_expression     I>2sigma(I)
_refine_ls_structure_factor_coef     Fsqd
_refine_ls_matrix_type     full
_refine_ls_R_factor_all     0.0371
_refine_ls_R_factor_gt     0.0265
_refine_ls_wR_factor_gt     0.0532
_refine_ls_wR_factor_ref     0.0561
_refine_ls_goodness_of_fit_ref     1.138
_refine_ls_restrained_S_all     1.138
_refine_ls_number_reflns     419
_refine_ls_number_parameters     14
_refine_ls_number_restraints     0
_refine_ls_weighting_scheme     calc
_refine_ls_weighting_details
        'calc w=1/[\s^2^(Fo^2^)+(0.0144P)^2^+16.4322P] where P=(Fo^2^+2Fc^2^)/3'
_atom_sites_solution_primary     direct
_atom_sites_solution_secondary     difmap
_refine_ls_shift/su_max     0.004
_refine_ls_shift/su_mean     0.001
_refine_diff_density_max     1.599
_refine_diff_density_min     -1.591
_refine_ls_extinction_method     none
_refine_ls_extinction_coef     ?
loop_
    _atom_type_symbol
    _atom_type_description
    _atom_type_scat_dispersion_real
    _atom_type_scat_dispersion_imag
    _atom_type_scat_source
    'Zn' 'Zn' 0.2839 1.4301
                         'International Tables Vol C Tables 4.2.6.8 and 6.1.1.4'
    'Sn' 'Sn' -0.6537 1.4246
                         'International Tables Vol C Tables 4.2.6.8 and 6.1.1.4'
    'La' 'La' -0.2871 2.4523
                         'International Tables Vol C Tables 4.2.6.8 and 6.1.1.4'
_computing_data_collection     'APEX2 (Bruker, 2004)'
_computing_cell_refinement     'SAINT (Bruker, 2004)'
_computing_data_reduction     'SAINT (Bruker, 2004)'
_computing_structure_solution     'SHELXS97 (Sheldrick, 2008)'
_computing_structure_refinement
;
SHELXL97 (Sheldrick, 2008), JANA2006 (Petricek <i>et al.</i>,
2006)
and SUPERFLIP (Palatinus & Chapuis, 2007)
;
_computing_molecular_graphics
                   'DIAMOND (Brandenburg, 2006) and VESTA (Momma & Izumi, 2008)'
_computing_publication_material     'publCIF (Westrip, 2010)'
loop_
    _atom_site_type_symbol
    _atom_site_label
    _atom_site_fract_x
    _atom_site_fract_y
    _atom_site_fract_z
    _atom_site_U_iso_or_equiv
    _atom_site_adp_type
    _atom_site_calc_flag
    _atom_site_refinement_flags
    _atom_site_occupancy
    _atom_site_disorder_assembly
    _atom_site_disorder_group
    La La1 0.66685(5) 0.16685(5) 0.14853(4) 0.02054(16) Uani d S 1 . .
    La La2 0.0000 0.0000 0.0000 0.0357(3) Uani d S 1 . .
    Zn Zn 0.12383(12) 0.62383(12) 0.0000 0.0139(3) Uani d S 1 . .
    Sn Sn 0.0000 0.0000 0.2500 0.0145(2) Uani d S 1 . .
loop_
    _atom_site_aniso_label
    _atom_site_aniso_U_11
    _atom_site_aniso_U_22
    _atom_site_aniso_U_33
    _atom_site_aniso_U_12
    _atom_site_aniso_U_13
    _atom_site_aniso_U_23
    La1 0.01937(19) 0.01937(19) 0.0229(3) 0.00430(19) 0.000 0.000
    La2 0.0291(4) 0.0291(4) 0.0490(8) 0.000 0.000 0.000
    Zn 0.0123(4) 0.0123(4) 0.0171(7) 0.0013(5) 0.000 0.000
    Sn 0.0129(3) 0.0129(3) 0.0177(5) 0.000 0.000 0.000
_geom_special_details
;
All e.s.d.'s (except the e.s.d. in the dihedral angle between two l.s. planes)
are estimated using the full covariance matrix. The cell e.s.d.'s are taken
into account individually in the estimation of e.s.d.'s in distances, angles
and torsion angles; correlations between e.s.d.'s in cell parameters are only
used when they are defined by crystal symmetry. An approximate (isotropic)
treatment of cell e.s.d.'s is used for estimating e.s.d.'s involving l.s.
planes.
;
loop_
    _geom_bond_atom_site_label_1
    _geom_bond_atom_site_label_2
    _geom_bond_site_symmetry_2
    _geom_bond_distance
    _geom_bond_publ_flag
    La1 Zn 19 3.2436(9) ?
    La1 Zn 3_655 3.2436(9) ?
    La1 Zn 17_665 3.2573(12) ?
    La1 Sn 1_655 3.4268(5) ?
    La1 Sn 25 3.4268(5) ?
    La1 La1 25_655 3.5068(12) ?
    La1 La2 1_655 3.7630(6) ?
    La1 La2 13_554 3.7630(6) ?
    La1 La1 2_655 3.9301(12) ?
    La2 Zn 19_455 3.2980(8) ?
    La2 Zn 3_655 3.2980(8) ?
    La2 Zn 17_565 3.2980(8) ?
    La2 Zn 1_545 3.2980(8) ?
    La2 Sn 17 3.5835(7) ?
    La2 Sn . 3.5835(7) ?
    La2 La1 20_545 3.7630(6) ?
    La2 La1 4_565 3.7630(6) ?
    La2 La1 18_455 3.7630(6) ?
    La2 La1 2_655 3.7630(6) ?
    La2 La1 19_565 3.7630(6) ?
    La2 La1 3_545 3.7630(6) ?
    Zn Zn 17_565 2.917(3) ?
    Zn La1 20 3.2436(9) ?
    Zn La1 19_565 3.2436(9) ?
    Zn La1 3 3.2436(9) ?
    Zn La1 4_565 3.2436(9) ?
    Zn La1 2_665 3.2573(12) ?
    Zn La1 17_665 3.2573(12) ?
    Zn La2 1_565 3.2980(8) ?
    Zn La2 13_554 3.2980(8) ?
    Sn La1 28_545 3.4268(5) ?
    Sn La1 3_545 3.4268(5) ?
    Sn La1 4_565 3.4268(5) ?
    Sn La1 25 3.4268(5) ?
    Sn La1 27_455 3.4268(5) ?
    Sn La1 1_455 3.4268(5) ?
    Sn La1 2_655 3.4268(5) ?
    Sn La1 26_445 3.4268(5) ?
    Sn La2 5 3.5835(7) ?
loop_
    _geom_angle_atom_site_label_1
    _geom_angle_atom_site_label_2
    _geom_angle_atom_site_label_3
    _geom_angle_site_symmetry_1
    _geom_angle_site_symmetry_3
    _geom_angle
    _geom_angle_publ_flag
    Zn La1 Zn 19 3_655 53.44(5) ?
    Zn La1 Zn 19 17_665 91.69(2) ?
    Zn La1 Zn 3_655 17_665 91.69(2) ?
    Zn La1 Sn 19 1_655 93.75(2) ?
    Zn La1 Sn 3_655 1_655 146.93(3) ?
    Zn La1 Sn 17_665 1_655 93.506(15) ?
    Zn La1 Sn 19 25 146.93(3) ?
    Zn La1 Sn 3_655 25 93.75(2) ?
    Zn La1 Sn 17_665 25 93.506(15) ?
    Sn La1 Sn 1_655 25 118.450(18) ?
    Zn La1 La1 19 25_655 151.98(2) ?
    Zn La1 La1 3_655 25_655 151.98(2) ?
    Zn La1 La1 17_665 25_655 96.86(3) ?
    Sn La1 La1 1_655 25_655 59.225(9) ?
    Sn La1 La1 25 25_655 59.225(9) ?
    Zn La1 La2 19 1_655 55.564(18) ?
    Zn La1 La2 3_655 1_655 97.94(3) ?
    Zn La1 La2 17_665 1_655 55.477(10) ?
    Sn La1 La2 1_655 1_655 59.571(13) ?
    Sn La1 La2 25 1_655 146.931(17) ?
    La1 La1 La2 25_655 1_655 108.903(17) ?
    Zn La1 La2 19 13_554 97.94(3) ?
    Zn La1 La2 3_655 13_554 55.564(18) ?
    Zn La1 La2 17_665 13_554 55.477(10) ?
    Sn La1 La2 1_655 13_554 146.931(17) ?
    Sn La1 La2 25 13_554 59.571(13) ?
    La1 La1 La2 25_655 13_554 108.903(17) ?
    La2 La1 La2 1_655 13_554 102.966(18) ?
    Zn La1 La1 19 2_655 52.712(14) ?
    Zn La1 La1 3_655 2_655 52.712(14) ?
    Zn La1 La1 17_665 2_655 139.19(2) ?
    Sn La1 La1 1_655 2_655 106.604(9) ?
    Sn La1 La1 25 2_655 106.604(9) ?
    La1 La1 La1 25_655 2_655 123.951(19) ?
    La2 La1 La1 1_655 2_655 105.084(8) ?
    La2 La1 La1 13_554 2_655 105.084(8) ?
    Zn La1 La1 19 27 87.66(2) ?
    Zn La1 La1 3_655 27 113.473(17) ?
    Zn La1 La1 17_665 27 147.382(8) ?
    Sn La1 La1 1_655 27 54.057(10) ?
    Sn La1 La1 25 27 104.62(2) ?
    La1 La1 La1 25_655 27 70.91(2) ?
    La2 La1 La1 1_655 27 98.861(14) ?
    La2 La1 La1 13_554 27 156.689(9) ?
    La1 La1 La1 2_655 27 60.762(9) ?
    Zn La1 La1 19 28_545 113.473(17) ?
    Zn La1 La1 3_655 28_545 87.66(2) ?
    Zn La1 La1 17_665 28_545 147.382(8) ?
    Sn La1 La1 1_655 28_545 104.62(2) ?
    Sn La1 La1 25 28_545 54.057(10) ?
    La1 La1 La1 25_655 28_545 70.91(2) ?
    La2 La1 La1 1_655 28_545 156.689(9) ?
    La2 La1 La1 13_554 28_545 98.861(14) ?
    La1 La1 La1 2_655 28_545 60.762(9) ?
    La1 La1 La1 27 28_545 58.477(18) ?
    Zn La2 Zn 19_455 3_655 180.0 ?
    Zn La2 Zn 19_455 17_565 90.0 ?
    Zn La2 Zn 3_655 17_565 90.0 ?
    Zn La2 Zn 19_455 1_545 90.0 ?
    Zn La2 Zn 3_655 1_545 90.0 ?
    Zn La2 Zn 17_565 1_545 180.0 ?
    Zn La2 Sn 19_455 17 90.0 ?
    Zn La2 Sn 3_655 17 90.0 ?
    Zn La2 Sn 17_565 17 90.0 ?
    Zn La2 Sn 1_545 17 90.0 ?
    Zn La2 Sn 19_455 . 90.0 ?
    Zn La2 Sn 3_655 . 90.0 ?
    Zn La2 Sn 17_565 . 90.0 ?
    Zn La2 Sn 1_545 . 90.0 ?
    Sn La2 Sn 17 . 180.0 ?
    Zn La2 La1 19_455 20_545 54.461(17) ?
    Zn La2 La1 3_655 20_545 125.539(17) ?
    Zn La2 La1 17_565 20_545 125.792(18) ?
    Zn La2 La1 1_545 20_545 54.208(18) ?
    Sn La2 La1 17 20_545 55.544(10) ?
    Sn La2 La1 . 20_545 124.456(10) ?
    Zn La2 La1 19_455 4_565 125.539(17) ?
    Zn La2 La1 3_655 4_565 54.461(17) ?
    Zn La2 La1 17_565 4_565 54.208(18) ?
    Zn La2 La1 1_545 4_565 125.792(18) ?
    Sn La2 La1 17 4_565 124.456(10) ?
    Sn La2 La1 . 4_565 55.544(10) ?
    La1 La2 La1 20_545 4_565 180.000(16) ?
    Zn La2 La1 19_455 18_455 54.208(18) ?
    Zn La2 La1 3_655 18_455 125.792(18) ?
    Zn La2 La1 17_565 18_455 54.461(17) ?
    Zn La2 La1 1_545 18_455 125.539(17) ?
    Sn La2 La1 17 18_455 55.544(10) ?
    Sn La2 La1 . 18_455 124.456(10) ?
    La1 La2 La1 20_545 18_455 71.332(10) ?
    La1 La2 La1 4_565 18_455 108.668(10) ?
    Zn La2 La1 19_455 2_655 125.792(18) ?
    Zn La2 La1 3_655 2_655 54.208(18) ?
    Zn La2 La1 17_565 2_655 125.539(17) ?
    Zn La2 La1 1_545 2_655 54.461(17) ?
    Sn La2 La1 17 2_655 124.456(10) ?
    Sn La2 La1 . 2_655 55.544(10) ?
    La1 La2 La1 20_545 2_655 108.668(10) ?
    La1 La2 La1 4_565 2_655 71.332(10) ?
    La1 La2 La1 18_455 2_655 180.000(18) ?
    Zn La2 La1 19_455 19_565 125.539(17) ?
    Zn La2 La1 3_655 19_565 54.461(17) ?
    Zn La2 La1 17_565 19_565 54.208(18) ?
    Zn La2 La1 1_545 19_565 125.792(18) ?
    Sn La2 La1 17 19_565 55.545(10) ?
    Sn La2 La1 . 19_565 124.455(10) ?
    La1 La2 La1 20_545 19_565 111.09(2) ?
    La1 La2 La1 4_565 19_565 68.91(2) ?
    La1 La2 La1 18_455 19_565 71.332(10) ?
    La1 La2 La1 2_655 19_565 108.668(10) ?
    Zn La2 La1 19_455 3_545 54.461(17) ?
    Zn La2 La1 3_655 3_545 125.539(17) ?
    Zn La2 La1 17_565 3_545 125.792(18) ?
    Zn La2 La1 1_545 3_545 54.208(18) ?
    Sn La2 La1 17 3_545 124.455(10) ?
    Sn La2 La1 . 3_545 55.545(10) ?
    La1 La2 La1 20_545 3_545 68.91(2) ?
    La1 La2 La1 4_565 3_545 111.09(2) ?
    La1 La2 La1 18_455 3_545 108.668(10) ?
    La1 La2 La1 2_655 3_545 71.332(10) ?
    La1 La2 La1 19_565 3_545 180.000(16) ?
    Zn Zn La1 17_565 20 63.28(2) ?
    Zn Zn La1 17_565 19_565 63.28(2) ?
    La1 Zn La1 20 19_565 74.58(3) ?
    Zn Zn La1 17_565 3 63.28(2) ?
    La1 Zn La1 20 3 82.05(3) ?
    La1 Zn La1 19_565 3 126.56(5) ?
    Zn Zn La1 17_565 4_565 63.28(2) ?
    La1 Zn La1 20 4_565 126.56(5) ?
    La1 Zn La1 19_565 4_565 82.05(3) ?
    La1 Zn La1 3 4_565 74.58(3) ?
    Zn Zn La1 17_565 2_665 139.19(2) ?
    La1 Zn La1 20 2_665 140.29(2) ?
    La1 Zn La1 19_565 2_665 140.29(2) ?
    La1 Zn La1 3 2_665 84.909(18) ?
    La1 Zn La1 4_565 2_665 84.909(18) ?
    Zn Zn La1 17_565 17_665 139.19(2) ?
    La1 Zn La1 20 17_665 84.909(18) ?
    La1 Zn La1 19_565 17_665 84.909(18) ?
    La1 Zn La1 3 17_665 140.29(2) ?
    La1 Zn La1 4_565 17_665 140.29(2) ?
    La1 Zn La1 2_665 17_665 81.63(4) ?
    Zn Zn La2 17_565 1_565 116.78(2) ?
    La1 Zn La2 20 1_565 70.228(8) ?
    La1 Zn La2 19_565 1_565 138.024(12) ?
    La1 Zn La2 3 1_565 70.228(8) ?
    La1 Zn La2 4_565 1_565 138.024(12) ?
    La1 Zn La2 2_665 1_565 70.06(2) ?
    La1 Zn La2 17_665 1_565 70.06(2) ?
    Zn Zn La2 17_565 13_554 116.78(2) ?
    La1 Zn La2 20 13_554 138.024(12) ?
    La1 Zn La2 19_565 13_554 70.228(8) ?
    La1 Zn La2 3 13_554 138.024(12) ?
    La1 Zn La2 4_565 13_554 70.228(8) ?
    La1 Zn La2 2_665 13_554 70.06(2) ?
    La1 Zn La2 17_665 13_554 70.06(2) ?
    La2 Zn La2 1_565 13_554 126.44(4) ?
    La1 Sn La1 28_545 3_545 146.791(18) ?
    La1 Sn La1 28_545 4_565 61.550(18) ?
    La1 Sn La1 3_545 4_565 129.77(2) ?
    La1 Sn La1 28_545 25 79.622(8) ?
    La1 Sn La1 3_545 25 132.159(17) ?
    La1 Sn La1 4_565 25 71.89(2) ?
    La1 Sn La1 28_545 27_455 129.77(2) ?
    La1 Sn La1 3_545 27_455 61.550(18) ?
    La1 Sn La1 4_565 27_455 146.791(18) ?
    La1 Sn La1 25 27_455 79.622(8) ?
    La1 Sn La1 28_545 1_455 132.159(17) ?
    La1 Sn La1 3_545 1_455 79.622(8) ?
    La1 Sn La1 4_565 1_455 79.622(8) ?
    La1 Sn La1 25 1_455 61.550(18) ?
    La1 Sn La1 27_455 1_455 71.89(2) ?
    La1 Sn La1 28_545 2_655 71.89(2) ?
    La1 Sn La1 3_545 2_655 79.622(8) ?
    La1 Sn La1 4_565 2_655 79.622(8) ?
    La1 Sn La1 25 2_655 146.791(18) ?
    La1 Sn La1 27_455 2_655 132.159(17) ?
    La1 Sn La1 1_455 2_655 129.77(2) ?
    La1 Sn La1 28_545 26_445 79.622(8) ?
    La1 Sn La1 3_545 26_445 71.89(2) ?
    La1 Sn La1 4_565 26_445 132.159(17) ?
    La1 Sn La1 25 26_445 129.77(2) ?
    La1 Sn La1 27_455 26_445 79.622(8) ?
    La1 Sn La1 1_455 26_445 146.791(18) ?
    La1 Sn La1 2_655 26_445 61.550(18) ?
    La1 Sn La2 28_545 5 64.885(10) ?
    La1 Sn La2 3_545 5 115.115(10) ?
    La1 Sn La2 4_565 5 115.115(10) ?
    La1 Sn La2 25 5 64.885(10) ?
    La1 Sn La2 27_455 5 64.885(10) ?
    La1 Sn La2 1_455 5 115.115(10) ?
    La1 Sn La2 2_655 5 115.115(10) ?
    La1 Sn La2 26_445 5 64.885(10) ?
    La1 Sn La2 28_545 . 115.115(10) ?
    La1 Sn La2 3_545 . 64.885(10) ?
    La1 Sn La2 4_565 . 64.885(10) ?
    La1 Sn La2 25 . 115.115(10) ?
    La1 Sn La2 27_455 . 115.115(10) ?
    La1 Sn La2 1_455 . 64.885(10) ?
    La1 Sn La2 2_655 . 64.885(10) ?
    La1 Sn La2 26_445 . 115.115(10) ?
    La2 Sn La2 5 . 180.0 ?
data_global
_journal_date_recd_electronic     2011-09-25
_journal_date_accepted     2011-10-13
_journal_name_full     'Acta Crystallographica, Section E'
_journal_year     2011
_journal_volume     67
_journal_issue     11
_journal_page_first     i65
_journal_page_last     i65
_journal_paper_category     QI
_journal_coeditor_code     RU2016
_publ_contact_author_name     'Igor Oshchapovsky'
_publ_contact_author_address
;
Department of Inorganic Chemistry, Ivan Franko Lviv National University,
Kyryla i Mefodia 6,79005 Lviv, Ukraine
;
_publ_contact_author_email     'romaniuk@ua.fm'
_publ_contact_author_fax     ?
_publ_contact_author_phone     ?
_publ_section_title
;
La~5~Zn~2~Sn
;
loop_
    _publ_author_name
    _publ_author_footnote
    _publ_author_address
    'Oshchapovsky, Igor' .
;
Department of Inorganic Chemistry, Ivan Franko Lviv National University,
Kyryla i Mefodia 6,79005 Lviv, Ukraine
;
    'Pavlyuk, Volodymyr'
;
Also at: Institute of Chemistry, Environmental Protection and Biotechnology,
Jan Dlugosz University,
Armii Krajowej 13/15 Ave., 42-200 Czestochowa, Poland.
;
;
Department of Inorganic Chemistry, Ivan Franko Lviv National University,
Kyryla i Mefodia 6,79005 Lviv, Ukraine
;
    'Dmytriv, Grygoriy' .
;
Department of Inorganic Chemistry, Ivan Franko Lviv National University,
Kyryla i Mefodia 6,79005 Lviv, Ukraine
;
    'Chumak, Igor' .
;
Institute for Complex Materials, IFW Dresden, Helmholz Strasse 20,
D-01069 Dresden, Germany
;
    'Ehrenberg, Helmut' .
;
Karlsruher Institut f\"ur Technologie (KIT),
Institut f\"ur Angewandte Materialien--Energiespeichersysteme (IAM-ESS)
and Institut f\"ur Anorganische Chemie
Materialforschung f\"ur neuartige Energiespeichersysteme
Hermann-von-Helmholtz-Platz 1,
D-76334 Eggenstein-Leopoldshafen
Germany
;
