# Supplementary material for: La5Zn2Sn
Source: Acta Crystallogr Sect E Struct Rep Online. 2011 Oct 22;67(Pt 11):i65. doi: 10.1107/S1600536811042413 (PMC3246910; doi:10.1107/S1600536811042413)
Supplement: Supplementary file 2 [file e-67-00i65-Isup2.hkl]

# 
# h,k,l, Fc-squared, Fo-squared, sigma(Fo-squared) and status flag 
# 
data_I
_shelx_title ' la5zn2sn_bezff in I4/mcm' 
_shelx_refln_list_code          4 
_shelx_F_calc_maximum      763.19 
_exptl_crystal_F_000      1580.00 
_reflns_d_resolution_high  0.7079 
 
loop_ 
 _symmetry_equiv_pos_as_xyz 
 'x, y, z' 
 '-x, -y, z' 
 '-y, x, z' 
 'y, -x, z' 
 '-x, y, -z+1/2' 
 'x, -y, -z+1/2' 
 'y, x, -z+1/2' 
 '-y, -x, -z+1/2' 
 'x+1/2, y+1/2, z+1/2' 
 '-x+1/2, -y+1/2, z+1/2' 
 '-y+1/2, x+1/2, z+1/2' 
 'y+1/2, -x+1/2, z+1/2' 
 '-x+1/2, y+1/2, -z+1' 
 'x+1/2, -y+1/2, -z+1' 
 'y+1/2, x+1/2, -z+1' 
 '-y+1/2, -x+1/2, -z+1' 
 '-x, -y, -z' 
 'x, y, -z' 
 'y, -x, -z' 
 '-y, x, -z' 
 'x, -y, z-1/2' 
 '-x, y, z-1/2' 
 '-y, -x, z-1/2' 
 'y, x, z-1/2' 
 '-x+1/2, -y+1/2, -z+1/2' 
 'x+1/2, y+1/2, -z+1/2' 
 'y+1/2, -x+1/2, -z+1/2' 
 '-y+1/2, x+1/2, -z+1/2' 
 'x+1/2, -y+1/2, z' 
 '-x+1/2, y+1/2, z' 
 '-y+1/2, -x+1/2, z' 
 'y+1/2, x+1/2, z' 
 
_cell_length_a     8.3277 
_cell_length_b     8.3277 
_cell_length_c    14.3339 
_cell_angle_alpha  90.000 
_cell_angle_beta   90.000 
_cell_angle_gamma  90.000 
 
_shelx_F_squared_multiplier     1.000 
 
loop_ 
 _refln_index_h 
 _refln_index_k 
 _refln_index_l 
 _refln_F_squared_calc 
 _refln_F_squared_meas 
 _refln_F_squared_sigma 
 _refln_observed_status 
   1   1   0     4518.86     3925.72    167.76 o 
   0   2   0      493.98      501.28    162.25 o 
   2   2   0   274623.03   277392.66   5814.25 o 
   1   3   0   582462.13   561945.38   8809.28 o 
   3   3   0   163454.69   167108.44   3612.47 o 
   0   4   0    37622.45    42376.44   1060.15 o 
   2   4   0   164655.05   167065.94   2855.82 o 
   4   4   0   255378.97   266717.50   5580.27 o 
   1   5   0    38937.88    42429.71    801.34 o 
   3   5   0   157639.03   154941.80   2483.46 o 
   5   5   0       10.85     -133.13    290.40 o 
   0   6   0   465001.22   437984.91  10025.48 o 
   2   6   0      484.05      182.18    203.50 o 
   4   6   0      184.07      406.98    224.81 o 
   6   6   0   220930.08   219767.08   6268.79 o 
   1   7   0      559.39      837.58    264.28 o 
   3   7   0   159101.55   162070.61   3409.20 o 
   5   7   0    15498.27    15040.67    660.13 o 
   7   7   0       65.05      -10.92    488.51 o 
   0   8   0     5924.03     6962.62    706.21 o 
   2   8   0    60615.34    62518.68   1545.30 o 
   4   8   0    11216.01    12542.72    739.69 o 
   6   8   0      441.25      729.53    392.23 o 
   8   8   0    46970.63    44481.39   2958.39 o 
   1   9   0    53617.06    54599.15   1446.50 o 
   3   9   0    12958.01    11883.09    651.93 o 
   5   9   0    68527.64    68430.87   1901.71 o 
   7   9   0    23589.83    24270.01   1613.71 o 
   0  10   0       59.18      888.89    690.63 o 
   2  10   0    24626.61    23866.47   1074.29 o 
   4  10   0    25418.80    26283.57   1315.14 o 
   6  10   0      170.64      558.83    709.73 o 
   1  11   0     4776.98     3224.21    656.94 o 
   3  11   0    24684.84    27183.93   1629.24 o 
   1   2   1    36619.18    35541.36    403.80 o 
   2   3   1    16924.82    18722.44    280.44 o 
   1   4   1    76556.86    76705.10    993.67 o 
   3   4   1        2.18       22.96    113.92 o 
   2   5   1    17012.80    17039.04    318.30 o 
   4   5   1    38372.40    39240.05    596.08 o 
   1   6   1     9274.54    10202.53    266.57 o 
   3   6   1     5724.55     6134.08    232.93 o 
   5   6   1     3884.67     3971.52    244.12 o 
   2   7   1    64583.36    64893.28   1042.35 o 
   4   7   1    24102.39    24258.69    579.98 o 
   6   7   1     2510.57     1917.74    257.35 o 
   1   8   1    24232.12    24301.30    559.85 o 
   3   8   1      100.17       34.59    200.70 o 
   5   8   1    16277.45    17502.76    585.64 o 
   7   8   1     8235.36     9194.02    513.32 o 
   2   9   1     2588.52     2035.21    275.34 o 
   4   9   1       64.79      158.63    259.05 o 
   6   9   1      570.74      356.30    312.26 o 
   1  10   1    25868.35    27993.31    795.99 o 
   3  10   1     1767.24     1374.32    332.78 o 
   5  10   1    15949.13    16148.80    750.53 o 
   2  11   1    18125.91    17819.96    838.42 o 
   4  11   1     5722.75     5447.41    675.75 o 
   0   0   2       55.32      451.73    102.86 o 
   1   1   2     1178.98     1762.50     98.62 o 
   0   2   2    17141.76    16936.82    404.20 o 
   2   2   2     1586.29     1585.25    156.06 o 
   1   3   2       37.49       68.60     80.34 o 
   3   3   2     9265.93     9690.29    316.39 o 
   0   4   2     6006.69     7134.26    321.15 o 
   2   4   2     1445.82     1623.20    134.71 o 
   4   4   2     9437.36    10680.25    356.39 o 
   1   5   2    13406.50    15060.48    331.56 o 
   3   5   2    19734.57    20157.12    357.50 o 
   5   5   2     1145.74     1105.28    232.58 o 
   0   6   2    20871.77    20035.25    567.88 o 
   2   6   2     3464.09     3565.67    207.15 o 
   4   6   2     2842.34     2773.20    205.77 o 
   6   6   2    10445.12    11861.03    560.64 o 
   1   7   2      947.43      980.85    184.37 o 
   3   7   2      175.95     -183.82    183.82 o 
   5   7   2     2226.66     2087.98    246.46 o 
   7   7   2      572.64      653.33    388.06 o 
   0   8   2    18967.08    19654.51    689.36 o 
   2   8   2     1375.85     1110.83    223.08 o 
   4   8   2    12711.73    13400.15    469.95 o 
   6   8   2      342.65       80.12    273.94 o 
   8   8   2      321.10      407.77    588.84 o 
   1   9   2     9874.63     9795.03    410.17 o 
   3   9   2    10710.25    10211.67    454.06 o 
   5   9   2      161.91        9.38    284.99 o 
   7   9   2     5175.67     3740.08    627.87 o 
   0  10   2      630.66      194.54    388.06 o 
   2  10   2      845.87      884.37    314.33 o 
   4  10   2     1678.00     1583.82    358.16 o 
   6  10   2       37.33      332.71    456.81 o 
   1  11   2      574.83      336.14    389.49 o 
   3  11   2     5104.59     4211.53    613.25 o 
   1   2   3   415653.44   408675.47   4651.63 o 
   2   3   3    16520.64    18487.34    356.11 o 
   1   4   3   168869.53   168259.80   2062.59 o 
   3   4   3      159.99      320.55    119.24 o 
   2   5   3   198756.28   200679.45   2439.21 o 
   4   5   3    88209.44    90690.10   1141.86 o 
   1   6   3     7009.28     8352.79    270.03 o 
   3   6   3    10193.50    11317.05    318.04 o 
   5   6   3     5941.07     6571.96    315.57 o 
   2   7   3    34371.68    34815.73    676.50 o 
   4   7   3    61156.02    60576.57    992.70 o 
   6   7   3     5322.38     5191.44    330.61 o 
   1   8   3    53005.08    52590.77    953.85 o 
   3   8   3        9.52       65.65    216.87 o 
   5   8   3    37175.27    38240.27    871.29 o 
   7   8   3    22898.85    23749.19    752.01 o 
   2   9   3     3034.24     2267.96    297.81 o 
   4   9   3      152.77      146.84    290.76 o 
   6   9   3     4345.69     3533.45    455.09 o 
   1  10   3    15410.97    16750.35    584.63 o 
   3  10   3     2962.78     2645.60    381.06 o 
   5  10   3     9030.97     9708.67    632.62 o 
   2  11   3     9232.74     9163.92    645.09 o 
   0   0   4     4752.61     3452.37    277.78 o 
   1   1   4   147136.53   143022.14   2460.82 o 
   0   2   4   376704.44   361111.34   5859.66 o 
   2   2   4    25237.78    25903.19    495.22 o 
   1   3   4    13112.51    13545.44    261.57 o 
   3   3   4   404703.09   379783.84   5927.65 o 
   0   4   4   111429.93   110966.98   2160.47 o 
   2   4   4    19159.94    20496.41    335.82 o 
   4   4   4    54530.08    56292.66   1000.88 o 
   1   5   4   159446.16   155470.34   2006.41 o 
   3   5   4     2529.19     2489.17    166.25 o 
   5   5   4    41807.37    43511.86   1005.07 o 
   0   6   4    30027.86    29430.89    810.98 o 
   2   6   4   131882.03   127184.01   1764.83 o 
   4   6   4   103773.64   101212.74   1421.80 o 
   6   6   4    14049.12    13634.69    630.68 o 
   1   7   4    39509.84    38867.58    817.43 o 
   3   7   4     3277.73     3366.04    273.37 o 
   5   7   4    47136.85    47208.99    925.23 o 
   7   7   4    19384.93    19560.38    866.65 o 
   0   8   4   141492.55   139031.81   3067.43 o 
   2   8   4     4254.56     4461.94    341.45 o 
   4   8   4       15.97      177.89    252.17 o 
   6   8   4    39922.33    39794.58    954.08 o 
   8   8   4     5879.18     6006.13    786.99 o 
   1   9   4     1349.21     1373.75    282.94 o 
   3   9   4   132889.78   130623.41   2186.50 o 
   5   9   4     1530.74     1202.66    342.92 o 
   7   9   4      508.10     -295.16    463.51 o 
   0  10   4    41415.97    42618.80   1368.16 o 
   2  10   4     3627.47     3718.03    384.10 o 
   4  10   4      928.13      821.05    351.88 o 
   1  11   4    22195.02    22732.91    935.62 o 
   3  11   4      540.69      336.55    434.25 o 
   1   2   5    22112.35    23826.36    349.36 o 
   2   3   5    13418.14    14231.30    266.89 o 
   1   4   5      251.66      300.05    113.97 o 
   3   4   5       17.04       10.74    117.79 o 
   2   5   5    10981.20    12719.58    319.41 o 
   4   5   5      159.87      325.08    160.68 o 
   1   6   5     6904.27     6974.44    278.25 o 
   3   6   5     6288.77     6116.46    285.77 o 
   5   6   5     4019.81     4280.59    275.51 o 
   2   7   5     3855.84     3642.82    304.02 o 
   4   7   5      208.73       22.36    210.17 o 
   6   7   5     3106.25     2833.00    311.68 o 
   1   8   5       56.52     -221.21    228.86 o 
   3   8   5       17.11      107.06    245.14 o 
   5   8   5       58.87     -178.53    283.25 o 
   7   8   5      121.93      136.32    312.21 o 
   2   9   5     2409.48     1691.56    312.00 o 
   4   9   5        0.31      295.14    297.64 o 
   6   9   5     1534.35     1281.29    403.12 o 
   1  10   5     1410.95      981.67    337.71 o 
   3  10   5     1967.60     2230.62    372.60 o 
   5  10   5      943.22     1026.16    497.12 o 
   2  11   5     1212.59      236.94    439.43 o 
   0   0   6   482482.31   395591.44  16265.14 o 
   1   1   6    44887.42    44285.57    845.61 o 
   0   2   6    55647.89    57249.26    987.99 o 
   2   2   6    13061.45    14147.52    356.20 o 
   1   3   6    84581.47    86703.85   1018.31 o 
   3   3   6   214382.91   209692.20   3202.48 o 
   0   4   6   121663.98   126382.56   2308.77 o 
   2   4   6     6412.50     7420.64    203.41 o 
   4   4   6    40369.82    41229.62    841.90 o 
   1   5   6      710.58      483.84    140.98 o 
   3   5   6     8776.70     9166.04    312.26 o 
   5   5   6    22126.08    21733.13    692.60 o 
   0   6   6    89572.77    87840.38   1816.51 o 
   2   6   6    26809.81    26315.21    543.15 o 
   4   6   6    20060.75    20589.15    506.76 o 
   6   6   6    43282.73    42830.16   1235.05 o 
   1   7   6    16966.86    17833.84    484.55 o 
   3   7   6    23546.11    23246.78    658.19 o 
   5   7   6      338.64       83.00    227.59 o 
   7   7   6    11332.72    10542.62    745.35 o 
   0   8   6     2440.20     3032.76    434.83 o 
   2   8   6     2619.75     2072.13    330.75 o 
   4   8   6     2611.85     2196.81    323.55 o 
   6   8   6    11685.94    11347.31    559.93 o 
   1   9   6     1972.65     1746.43    327.66 o 
   3   9   6    28820.21    28702.43    826.47 o 
   5   9   6     9749.49    10403.33    583.39 o 
   0  10   6     9450.63    11355.13    899.88 o 
   2  10   6      313.21      287.41    346.88 o 
   4  10   6      629.31      181.65    383.25 o 
   1  11   6      771.35      494.97    449.36 o 
   1   2   7    87706.70    84335.19   1050.61 o 
   2   3   7    10129.24    10945.13    254.25 o 
   1   4   7   124135.46   121702.04   1456.09 o 
   3   4   7       16.55      312.79    152.01 o 
   2   5   7    50017.80    48963.70    738.52 o 
   4   5   7    69218.62    68552.29   1078.92 o 
   1   6   7     6455.27     6786.18    313.73 o 
   3   6   7     3169.58     3229.71    237.25 o 
   5   6   7     2355.48     2462.12    262.96 o 
   2   7   7    91464.41    89955.27   1475.42 o 
   4   7   7    46116.25    45343.23   1024.88 o 
   6   7   7     1408.14     1076.69    270.19 o 
   1   8   7    44755.12    43392.57   1005.93 o 
   3   8   7      124.64       85.73    267.36 o 
   5   8   7    30959.52    29962.83    845.34 o 
   7   8   7    16654.05    15451.18    875.63 o 
   2   9   7     1774.41     1268.89    352.72 o 
   4   9   7      124.79       59.58    320.06 o 
   6   9   7      138.30       92.78    449.23 o 
   1  10   7    39025.34    39771.34   1121.23 o 
   3  10   7     1119.96     1426.11    394.98 o 
   0   0   8   376391.69   355133.00  11837.20 o 
   1   1   8    11871.96    11635.55    338.62 o 
   0   2   8    17709.29    17360.65    431.31 o 
   2   2   8    71760.63    68211.27   1307.80 o 
   1   3   8   138505.38   136285.03   1678.48 o 
   3   3   8     1307.25     1707.38    218.11 o 
   0   4   8      279.57      258.81    160.51 o 
   2   4   8    49957.40    49158.10    764.05 o 
   4   4   8    95263.66    96250.39   1870.81 o 
   1   5   8    38583.20    38011.54    648.15 o 
   3   5   8    31543.43    31288.02    601.42 o 
   5   5   8     2443.90     2729.19    424.44 o 
   0   6   8    83372.66    80173.56   1683.83 o 
   2   6   8     6621.06     6685.16    315.17 o 
   4   6   8     5863.50     5716.51    311.29 o 
   6   6   8    43458.39    41199.41   1307.51 o 
   1   7   8     3694.06     3577.13    287.49 o 
   3   7   8    47301.75    47343.73    951.88 o 
   5   7   8    15056.73    15039.45    553.45 o 
   7   7   8     1051.33      226.98    536.51 o 
   0   8   8    19945.99    18150.58    917.39 o 
   2   8   8    20243.66    21336.22    891.16 o 
   4   8   8     2547.63     1909.80    337.97 o 
   6   8   8     1866.70      842.46    352.08 o 
   1   9   8    11549.52    12571.53    608.30 o 
   3   9   8     1659.18     1428.01    350.52 o 
   5   9   8    22183.34    21396.01    854.21 o 
   0  10   8     2652.64     2552.39    568.61 o 
   2  10   8     9663.94     9742.23    614.85 o 
   4  10   8     8454.63     8952.69    911.69 o 
   1   2   9    79101.48    78370.63   1042.09 o 
   2   3   9     8051.48     8473.98    276.05 o 
   1   4   9    25947.83    26453.49    499.66 o 
   3   4   9       41.19      264.94    165.83 o 
   2   5   9    45489.30    44090.30    748.30 o 
   4   5   9    15309.02    15446.72    433.04 o 
   1   6   9     4108.49     3470.09    267.60 o 
   3   6   9     4951.82     4806.08    310.25 o 
   5   6   9     3119.77     2260.08    273.02 o 
   2   7   9     2675.12     2409.85    289.31 o 
   4   7   9    11424.52    12388.49    489.64 o 
   6   7   9     2740.72     1912.54    349.17 o 
   1   8   9     9450.71    10422.47    471.72 o 
   3   8   9        0.13      195.43    287.56 o 
   5   8   9     6898.00     6954.07    475.08 o 
   2   9   9     1790.25     1105.99    350.38 o 
   4   9   9       28.85      -63.79    355.87 o 
   1  10   9     1339.91      823.15    484.14 o 
   3  10   9     1669.06      976.85    642.38 o 
   0   0  10   123074.91   119691.20   4246.71 o 
   1   1  10     1081.98     1519.90    202.13 o 
   0   2  10    43593.54    42487.30    943.56 o 
   2   2  10    16039.66    16638.76    537.36 o 
   1   3  10    27828.94    27247.46    567.31 o 
   3   3  10    97153.43    98390.94   2174.38 o 
   0   4  10     4358.11     4150.43    339.52 o 
   2   4  10    11412.07    11349.69    356.79 o 
   4   4  10      309.33      171.31    256.61 o 
   1   5  10    14016.67    14118.87    473.01 o 
   3   5  10    51973.11    51789.82    878.69 o 
   5   5  10      464.82      689.84    322.79 o 
   0   6  10   115970.18   106130.14   2362.96 o 
   2   6  10    17823.97    17447.06    514.19 o 
   4   6  10    14252.28    14786.56    498.19 o 
   6   6  10    61296.18    64518.58   2085.41 o 
   1   7  10      236.03      252.85    230.86 o 
   3   7  10    12848.70    13468.16    514.43 o 
   5   7  10     2657.72     2017.22    316.27 o 
   7   7  10      247.05      376.08    664.08 o 
   0   8  10    30007.76    27679.58   1077.19 o 
   2   8  10     7501.46     8381.23    540.12 o 
   4   8  10    15006.36    15586.37    675.35 o 
   6   8  10     4726.96     3632.36    588.93 o 
   1   9  10    24729.64    25677.67   1190.73 o 
   3   9  10    41489.75    42036.64   1126.07 o 
   0  10  10     5048.32     2297.53   1265.20 o 
   2  10  10     3177.86     3188.47    792.70 o 
   1   2  11    79189.20    81820.15   1260.54 o 
   2   3  11     5774.09     5869.21    321.95 o 
   1   4  11    31570.92    32242.50    674.19 o 
   3   4  11       40.47     -175.31    175.31 o 
   2   5  11    47911.38    48656.88    952.49 o 
   4   5  11    19114.71    18959.37    519.81 o 
   1   6  11     2987.88     2974.98    324.09 o 
   3   6  11     3942.89     3657.28    305.91 o 
   5   6  11     2496.41     2037.41    313.05 o 
   2   7  11     5330.33     4186.63    373.14 o 
   4   7  11    14299.06    15201.00    591.06 o 
   6   7  11     2297.14     1803.74    405.96 o 
   1   8  11    12103.33    11178.46    542.71 o 
   3   8  11        0.28       12.68    298.01 o 
   5   8  11     8886.61     8312.42    617.61 o 
   2   9  11     1430.98     1073.04    425.94 o 
   4   9  11       37.12      613.58    652.49 o 
   0   0  12   118744.15   110009.15   4023.10 o 
   1   1  12     6491.58     7012.22    434.15 o 
   0   2  12    13007.78    13725.04    622.16 o 
   2   2  12    26540.55    26785.77    864.26 o 
   1   3  12    50194.87    52456.86    996.86 o 
   3   3  12      430.32      706.79    268.83 o 
   0   4  12       62.22     -253.34    253.34 o 
   2   4  12    19730.58    19700.37    524.25 o 
   4   4  12    42823.84    43665.40   1214.04 o 
   1   5  12    21955.12    23650.54    669.08 o 
   3   5  12     9993.67    10310.14    416.28 o 
   5   5  12     1930.50     2069.14    390.75 o 
   0   6  12    25606.72    24961.37   1030.60 o 
   2   6  12     5916.68     5489.55    364.03 o 
   4   6  12     5283.70     4831.63    367.31 o 
   6   6  12    14546.64    15534.07    970.65 o 
   1   7  12     2573.99     2319.56    336.76 o 
   3   7  12    19799.73    19758.59    639.56 o 
   5   7  12     9372.85     9052.37    575.26 o 
   0   8  12    14985.17    14577.96    972.27 o 
   2   8  12     8852.32     8788.39    541.35 o 
   4   8  12      795.76     1049.01    384.36 o 
   1   9  12     3952.73     1979.22    786.53 o 
   1   2  13    26545.30    27070.38    679.48 o 
   2   3  13     3708.92     3680.04    278.78 o 
   1   4  13    42589.14    41071.80   1046.09 o 
   3   4  13        5.44      138.27    200.58 o 
   2   5  13    17441.41    18177.67    588.68 o 
   4   5  13    25943.21    26180.68    725.59 o 
   1   6  13     2652.45     2753.88    357.45 o 
   3   6  13     1398.17     1120.96    288.69 o 
   5   6  13     1094.16      750.70    334.13 o 
   2   7  13    36301.59    35226.92   1010.58 o 
   4   7  13    18102.09    20014.21    836.70 o 
   1   8  13    17645.09    16851.60    779.40 o 
   3   8  13       52.85      500.73    465.73 o 
   0   0  14   118293.96   120767.91   4937.48 o 
   1   1  14    19100.74    18210.86    762.64 o 
   0   2  14    25439.38    26549.91    969.60 o 
   2   2  14     1825.91     1716.40    353.20 o 
   1   3  14    20094.26    21561.33    697.59 o 
   3   3  14    88336.86    86749.16   2125.45 o 
   0   4  14    48444.59    47836.81   1740.48 o 
   2   4  14      827.71      831.22    236.12 o 
   4   4  14     9812.31     9587.88    587.47 o 
   1   5  14     1731.23     1823.57    307.87 o 
   3   5  14     2173.44     2526.18    312.67 o 
   5   5  14    11765.54    11670.27    852.68 o 
   0   6  14    30270.83    31348.28   1635.21 o 
   2   6  14    14906.15    16805.60    659.51 o 
   4   6  14    11714.86    12126.57    552.40 o 
   6   6  14    16061.20    14636.66   3071.33 o 
   1   7  14     9394.46     9064.35    572.49 o 
   3   7  14     7024.91     6689.90    504.28 o 
   0   8  14     2749.00     2536.74    874.55 o 
   2   8  14      441.69      121.64    557.35 o 
   1   2  15      608.55      873.64    252.58 o 
   2   3  15     2573.21     2764.16    326.41 o 
   1   4  15      726.65      608.99    297.07 o 
   3   4  15        1.38       54.41    240.11 o 
   2   5  15      356.47      446.25    277.93 o 
   4   5  15      434.95      272.44    301.43 o 
   1   6  15     1670.02     1932.22    384.44 o 
   3   6  15     1442.53     1380.02    340.82 o 
   5   6  15     1031.95      790.07    476.61 o 
   2   7  15     3188.74     2514.95    472.21 o 
   0   0  16      342.47      357.34   2193.56 o 
   1   1  16    10685.52    11173.32    799.29 o 
   0   2  16    33103.64    32071.36   1430.39 o 
   2   2  16     1947.16     2043.45    448.45 o 
   1   3  16     1207.00      858.21    325.29 o 
   3   3  16    43524.03    45763.24   1795.86 o 
   0   4  16     9951.73    10193.51    865.93 o 
   2   4  16     1819.19     1624.15    374.43 o 
   4   4  16     7786.16     8067.15    871.63 o 
   1   5  16    19924.17    20589.68    855.30 o 
   3   5  16      630.03      430.33    312.20 o 
   5   5  16     5259.60     6265.02    887.26 o 
   0   6  16     4468.65     4385.57    696.00 o 
   2   6  16    17502.58    18591.28    800.04 o 
   4   6  16    14900.05    12618.48   3080.45 o 
   1   7  16     5020.98     3386.29   1034.09 o 
   1   2  17    42495.26    43958.91   1244.55 o 
   2   3  17     1777.39     1981.92    374.17 o 
   1   4  17    21727.37    23528.59   1004.31 o 
   3   4  17       21.63      313.02    346.94 o 
   2   5  17    28231.89    28217.14   1155.69 o 
   1   6  17      974.20      741.47    619.64 o 
   0   0  18     4323.22     4870.68   1401.41 o 
   1   1  18     1026.30     1393.02    514.29 o 
   0   2  18      400.40       29.07    496.17 o 
   2   2  18     2453.43     3069.77    650.90 o 
   1   3  18     1964.11     1962.49    481.70 o 
   3   3  18     1017.17      549.36    536.40 o 
   0   4  18     1227.45     1025.27    640.67 o 
   2   4  18     2048.44     1905.16    496.66 o 
   1   5  18      314.96     -627.55    709.06 o 
   1   2  19      531.75      514.85    426.84 o 
   2   3  19     1084.16      248.02    677.55 o 
   1   1  20       50.29     -269.54   1050.81 o 
                                                 
